# Supplementary material for: An increase in erythromycin resistance in methicillin-susceptible Staphylococcus aureus from blood correlates with the use of macrolide/lincosamide/streptogramin antibiotics. EARS-Net Spain (2004–2020)
Source: Front Microbiol. 2023 Sep 26;14:1220286. doi: 10.3389/fmicb.2023.1220286 (PMC10562549; doi:10.3389/fmicb.2023.1220286)
Supplement: Supplementary file 1 [file Table_1.XLSX]

## Sheet: SAU_macrolidos_def
Supplementary Table_S1: Identification and antibiotic resistance and virulence genes by WGS in MRSA and MSSA isolates from macrolide resistance population.
				Aminoglucosides R	Amikacin R	Tobramicin R	Methicillin R	Lincosamide R				Macrolide R			Mupirocin R	Chloramphenicol R			Quinolone R			Virulence genes
Isolate-year	Specie	Group	MLST	aac(6')-Ie/aph(2'')-Ia	aph(3')-IIIa	aadD	mec	lnu	vga(A)	cfr	lsa(E)	erm	msr	mph(C)	mupA	catA	cmx	fexA	gyrA	parC	parE	chp	clfA	clfB	coa	eta	hlb	hld	hly	hla	hysA	lukD	lukF-PV	lukS-PV	sak	scn	sea	sec	tsst-1	vWbp
60004-18	Staphylococcus aureus	MRSA_after2013	ST5	ND	ND	ND	mecA	ND	ND	ND	ND	erm(C)	ND	ND	ND	ND	ND	ND	gyrA_S84L	parC_S80F	ND	chp	ND	ND	ND	ND	ND	hld	hly	hla	ND	lukD	ND	ND	sak	scn	ND	ND	ND	ND
60005-17	Staphylococcus aureus	MSSA_after2013	ST125	ND	aph(3')-IIIa	ND	ND	ND	ND	ND	ND	ND	msr(A)	mph(C)	ND	ND	ND	ND	gyrA_S84L	parC_S80F	ND	ND	ND	ND	ND	ND	ND	hld	hly	hla	ND	lukD	ND	ND	sak	scn	sea	ND	ND	ND
60010-11	Staphylococcus aureus	MRSA_before2013	ST1	ND	aph(3')-IIIa	ND	mecA	ND	ND	ND	ND	erm(C)	ND	ND	ND	ND	ND	ND	ND	ND	ND	ND	ND	clfB	coa	ND	ND	hld	hly	hla	hysA	lukD	ND	ND	sak	scn	ND	ND	ND	vWbp
60013-19	Staphylococcus aureus	MSSA_after2013	ST45	ND	ND	ND	ND	ND	ND	ND	ND	erm(A)	ND	ND	ND	ND	ND	ND	ND	ND	ND	chp	ND	clfB	ND	ND	ND	hld	hly	hla	ND	ND	ND	ND	sak	scn	ND	ND	ND	ND
60016-19	Staphylococcus aureus	MRSA_after2013	ST5	ND	ND	ND	mecA	ND	ND	ND	ND	erm(C)	ND	ND	ND	ND	ND	ND	gyrA_S84L	parC_S80F	ND	ND	ND	ND	ND	ND	hlb	hld	hly	hla	ND	lukD	ND	ND	ND	ND	ND	ND	ND	ND
60019-16	Staphylococcus aureus	MSSA_after2013	ST398	ND	ND	ND	ND	ND	ND	ND	ND	erm(T)	ND	ND	ND	ND	ND	ND	ND	ND	ND	chp	ND	ND	ND	ND	ND	hld	hly	hla	ND	ND	ND	ND	ND	scn	ND	ND	ND	ND
60019-18	Staphylococcus aureus	MRSA_after2013	ST125	ND	ND	aadD1	mecA	ND	ND	ND	ND	erm(C)	ND	ND	ND	ND	ND	ND	gyrA_G106D/gyrA_S84L	parC_S80F	ND	ND	ND	ND	ND	ND	hlb	hld	hly	hla	ND	lukD	ND	ND	ND	ND	ND	ND	ND	ND
60027-19	Staphylococcus aureus	MRSA_after2013	ST5	ND	ND	ND	mecA	ND	ND	ND	ND	erm(C)	ND	ND	ND	ND	ND	ND	gyrA_S84L	parC_S80F	ND	chp	ND	ND	ND	ND	ND	hld	hly	hla	ND	lukD	ND	ND	sak	scn	ND	ND	ND	ND
60029-19	Staphylococcus aureus	MRSA_after2013	ST1	ND	aph(3')-IIIa	ND	mecA	ND	ND	ND	ND	erm(C)	ND	ND	ND	ND	ND	ND	ND	ND	ND	ND	ND	clfB	coa	ND	ND	hld	hly	hla	hysA	lukD	ND	ND	sak	scn	ND	ND	ND	vWbp
60034-17	Staphylococcus aureus	MRSA_after2013	ST125	ND	aph(3')-IIIa	ND	mecA	ND	ND	ND	ND	ND	msr(A)	mph(C)	ND	ND	ND	ND	gyrA_S84L	parC_S80F	ND	chp	ND	ND	ND	ND	ND	hld	hly	hla	ND	lukD	ND	ND	sak	scn	ND	ND	ND	ND
60038-11	Staphylococcus aureus	MRSA_before2013	ST125	ND	aph(3')-IIIa	aadD1	mecA	ND	ND	ND	ND	ND	msr(A)	mph(C)	ND	ND	ND	ND	gyrA_S84L	parC_S80F	ND	ND	ND	ND	ND	ND	hlb	hld	hly	hla	ND	lukD	ND	ND	ND	ND	ND	ND	ND	ND
60040-17	Staphylococcus aureus	MSSA_after2013	ST1	ND	aph(3')-IIIa	ND	ND	ND	ND	ND	ND	erm(C)	ND	ND	ND	ND	ND	ND	ND	ND	ND	ND	ND	clfB	coa	ND	ND	hld	hly	hla	hysA	lukD	ND	ND	sak	scn	ND	ND	ND	vWbp
60051-12	Staphylococcus aureus	MRSA_before2013	ST8	ND	aph(3')-IIIa	ND	mecA	ND	ND	ND	ND	ND	msr(A)	mph(C)	ND	ND	ND	ND	ND	ND	ND	chp	ND	ND	ND	ND	ND	hld	hly	hla	ND	lukD	lukF-PV	lukS-PV	sak	scn	ND	ND	ND	vWbp
60222-17	Staphylococcus aureus	MSSA_after2013	ST509_SLV	ND	ND	ND	ND	ND	ND	ND	ND	erm(A)	ND	ND	ND	ND	ND	ND	ND	ND	ND	chp	ND	ND	ND	ND	ND	hld	hly	hla	ND	ND	ND	ND	sak	scn	ND	ND	ND	ND
60053-12	Staphylococcus aureus	MRSA_before2013	ST125	ND	ND	aadD1	mecA	ND	ND	ND	ND	erm(C)	ND	ND	ND	ND	ND	ND	gyrA_S84L/gyrA_S85P	parC_S80F	ND	ND	ND	ND	ND	ND	hlb	hld	hly	hla	ND	lukD	ND	ND	ND	ND	ND	ND	ND	ND
60058-12	Staphylococcus aureus	MRSA_before2013	ST125	ND	aph(3')-IIIa	aadD1	mecA	ND	ND	ND	ND	ND	msr(A)	mph(C)	ND	ND	ND	ND	gyrA_S84L	parC_S80F	ND	ND	ND	ND	ND	ND	ND	hld	hly	hla	ND	lukD	ND	ND	sak	scn	ND	ND	ND	ND
60058-19	Staphylococcus aureus	MSSA_after2013	ST398	ND	ND	ND	ND	ND	ND	ND	ND	erm(T)	ND	ND	ND	ND	ND	ND	ND	ND	ND	chp	ND	ND	ND	ND	ND	hld	hly	hla	ND	ND	ND	ND	ND	scn	ND	ND	ND	ND
60059-19	Staphylococcus aureus	MSSA_after2013	ST5	ND	ND	ND	ND	ND	ND	ND	ND	ND	msr(A)	mph(C)	ND	ND	ND	ND	ND	ND	ND	chp	ND	ND	ND	ND	ND	hld	hly	hla	ND	lukD	ND	ND	sak	scn	ND	ND	tsst-1	ND
60065-17	Staphylococcus aureus	MSSA_after2013	ST1	ND	ND	ND	ND	ND	ND	ND	ND	ND	msr(A)	ND	ND	ND	ND	ND	ND	ND	ND	ND	ND	clfB	coa	ND	ND	hld	hly	hla	hysA	lukD	ND	ND	sak	scn	sea	ND	ND	vWbp
60065-19	Staphylococcus aureus	MRSA_after2013	ST1	ND	aph(3')-IIIa	ND	mecA	ND	ND	ND	ND	erm(C)	ND	ND	ND	ND	ND	ND	ND	ND	ND	ND	ND	clfB	coa	ND	ND	hld	hly	hla	hysA	lukD	ND	ND	sak	scn	ND	ND	ND	vWbp
60067-18	Staphylococcus aureus	MRSA_after2013	ST398	ND	ND	ND	mecA	ND	ND	ND	ND	erm(C)	ND	ND	ND	ND	ND	ND	gyrA_S84L	parC_S80F	ND	ND	ND	ND	ND	ND	hlb	hld	hly	hla	ND	ND	ND	ND	ND	ND	ND	ND	ND	ND
60081-11	Staphylococcus aureus	MRSA_before2013	ST125	ND	aph(3')-IIIa	aadD1	mecA	ND	ND	ND	ND	ND	msr(A)	mph(C)	ND	ND	ND	ND	gyrA_S84L	parC_S80F	ND	chp	ND	ND	ND	ND	ND	hld	hly	hla	ND	lukD	ND	ND	sak	scn	ND	ND	ND	ND
60087-17	Staphylococcus aureus	MRSA_after2013	ST1472	ND	aph(3')-IIIa	aadD1	mecA	ND	ND	ND	ND	ND	msr(A)	mph(C)	ND	ND	ND	ND	ND	ND	ND	chp	ND	ND	ND	ND	ND	hld	hly	hla	ND	ND	lukF-PV	lukS-PV	sak	scn	ND	ND	ND	ND
60090-17	Staphylococcus aureus	MRSA_after2013	ST125	ND	ND	ND	mecA	ND	ND	ND	ND	erm(C)	ND	mph(C)	ND	ND	ND	ND	gyrA_S84L	parC_S80F	parE_P451S	chp	ND	ND	ND	ND	ND	hld	hly	hla	ND	lukD	ND	ND	sak	scn	ND	ND	ND	ND
60094-17	Staphylococcus aureus	MSSA_after2013	ST5	ND	aph(3')-IIIa	ND	ND	ND	ND	ND	ND	ND	msr(A)	mph(C)	ND	ND	ND	ND	ND	ND	ND	ND	ND	ND	ND	ND	ND	hld	hly	hla	ND	lukD	ND	ND	sak	scn	ND	ND	ND	ND
60492-17	Staphylococcus aureus	MRSA_after2013	ST125	aac(6')-Ie/aph(2'')-Ia	aph(3')-IIIa	aadD1	mecA	lnu(A)	ND	ND	ND	ND	msr(A)	mph(C)	ND	ND	ND	ND	gyrA_S84L	parC_S80F	ND	chp	ND	ND	ND	ND	ND	hld	hly	hla	ND	lukD	ND	ND	sak	scn	ND	ND	ND	ND
60104-19	Staphylococcus aureus	MRSA_after2013	ST125	ND	aph(3')-IIIa	aadD1	mecA	ND	ND	ND	ND	ND	msr(A)	mph(C)	ND	ND	ND	ND	gyrA_S84L	parC_S80F	parE_D432V	chp	ND	ND	ND	ND	ND	hld	hly	hla	ND	lukD	ND	ND	sak	scn	ND	ND	ND	ND
60108-09	Staphylococcus aureus	MSSA_before2013	ST125	aac(6')-Ie/aph(2'')-Ia	ND	ND	ND	ND	ND	ND	ND	erm(C)	ND	ND	mupA	ND	ND	ND	gyrA_S84L	parC_E84K/parC_S80F	ND	chp	ND	ND	ND	ND	ND	hld	hly	hla	ND	lukD	ND	ND	sak	scn	ND	ND	ND	ND
60122-19	Staphylococcus aureus	MRSA_after2013	ST1	ND	aph(3')-IIIa	ND	mecA	ND	ND	ND	ND	erm(C)	ND	ND	ND	ND	ND	ND	ND	ND	ND	ND	ND	clfB	coa	ND	ND	hld	hly	hla	hysA	lukD	ND	ND	sak	scn	ND	ND	ND	vWbp
60126-17	Staphylococcus aureus	MRSA_after2013	ST125	ND	aph(3')-IIIa	aadD1	mecA	ND	ND	ND	ND	ND	msr(A)	mph(C)	ND	ND	ND	ND	gyrA_S84L	parC_S80F	ND	chp	ND	ND	ND	ND	ND	hld	hly	hla	ND	lukD	ND	ND	sak	scn	ND	ND	ND	ND
60136-12	Staphylococcus aureus	MRSA_before2013	ST125	ND	aph(3')-IIIa	ND	mecA	ND	ND	ND	ND	erm(C)	msr(A)	mph(C)	mupA	ND	ND	ND	gyrA_S84L	parC_S80F	parE_P451S	chp	ND	ND	ND	ND	ND	hld	hly	hla	ND	lukD	ND	ND	sak	scn	ND	ND	ND	ND
60137-17	Staphylococcus aureus	MRSA_after2013	ST105	ND	ND	ND	mecA/mecI/mecR1	ND	ND	ND	ND	erm(A)	ND	ND	ND	ND	ND	ND	gyrA_S84L	parC_E84G/parC_S80Y	ND	chp	ND	ND	ND	ND	ND	hld	hly	hla	ND	lukD	ND	ND	sak	scn	ND	ND	ND	ND
61053-09	Staphylococcus aureus	MRSA_before2013	ST new*	ND	aph(3')-IIIa	ND	mecA	ND	ND	ND	ND	ND	msr(A)	mph(C)	ND	ND	ND	ND	gyrA_S84L	parC_S80F	ND	chp	ND	ND	ND	ND	ND	hld	hly	hla	ND	lukD	ND	ND	sak	scn	ND	ND	ND	ND
60146-19	Staphylococcus aureus	MRSA_after2013	ST1	ND	aph(3')-IIIa	ND	mecA	ND	ND	ND	ND	erm(C)	ND	ND	ND	ND	ND	ND	ND	ND	ND	ND	ND	clfB	coa	ND	ND	hld	hly	hla	hysA	lukD	ND	ND	sak	scn	ND	ND	ND	vWbp
61196-11	Staphylococcus aureus	MSSA_before2013	ST5_SLV	ND	ND	ND	ND	ND	ND	ND	ND	erm(A)	ND	ND	ND	ND	ND	ND	ND	ND	ND	chp	ND	ND	ND	ND	ND	hld	hly	hla	ND	lukD	ND	ND	sak	scn	sea	ND	ND	ND
60171-17	Staphylococcus aureus	MRSA_after2013	ST1	ND	aph(3')-IIIa	ND	mecA	ND	ND	ND	ND	erm(C)	ND	ND	ND	ND	ND	ND	ND	ND	ND	ND	ND	clfB	coa	ND	ND	hld	hly	hla	hysA	lukD	ND	ND	sak	scn	ND	ND	ND	vWbp
60173-17	Staphylococcus aureus	MRSA_after2013	ST22	aac(6')-Ie/aph(2'')-Ia	aph(3')-IIIa	aadD1	mecA	ND	ND	ND	ND	ND	msr(A)	mph(C)	mupA	ND	ND	ND	gyrA_S84L	parC_S80F	ND	ND	ND	ND	ND	ND	hlb	hld	hly	hla	ND	ND	ND	ND	ND	ND	ND	sec	ND	ND
60176-17	Staphylococcus aureus	MRSA_after2013	ST5	ND	aph(3')-IIIa	aadD1	mecA/mecI/mecR1	ND	ND	ND	ND	erm(A)	msr(A)	mph(C)	mupA	ND	ND	ND	gyrA_S84L	parC_E84G/parC_S80Y	ND	chp	ND	ND	ND	ND	ND	hld	hly	hla	ND	lukD	ND	ND	sak	scn	ND	ND	ND	ND
61891-09	Staphylococcus aureus	MSSA_before2013	ST new*	ND	ND	ND	ND	ND	ND	ND	ND	erm(C)	ND	ND	ND	ND	ND	ND	ND	ND	ND	ND	ND	ND	ND	ND	ND	hld	hly	hla	hysA	lukD	ND	ND	sak	scn	ND	sec	ND	ND
60177-12	Staphylococcus aureus	MRSA_before2013	ST5	ND	ND	ND	mecA	ND	ND	ND	ND	erm(C)	ND	ND	ND	ND	ND	ND	gyrA_S84L	parC_S80F	ND	ND	ND	ND	ND	ND	hlb	hld	hly	hla	ND	lukD	ND	ND	ND	ND	ND	ND	ND	ND
60177-19	Staphylococcus aureus	MRSA_after2013	ST125	ND	aph(3')-IIIa	ND	mecA	ND	ND	ND	ND	ND	msr(A)	mph(C)	ND	ND	ND	ND	gyrA_S84L	parC_S80F	ND	ND	ND	ND	ND	ND	hlb	hld	hly	hla	ND	lukD	ND	ND	ND	ND	ND	ND	ND	ND
60190-18	Staphylococcus aureus	MRSA_after2013	ST22	aac(6')-Ie/aph(2'')-Ia	ND	aadD1	mecA	ND	ND	ND	ND	ND	msr(A)	mph(C)	mupA	ND	ND	ND	gyrA_S84L/gyrA_S85P	parC_S80F	ND	ND	ND	ND	ND	ND	ND	hld	hly	hla	ND	ND	ND	ND	sak	scn	ND	ND	ND	ND
61985-10	Staphylococcus aureus	MSSA_before2013	ST5_SLV	ND	ND	ND	ND	ND	ND	ND	ND	erm(A)	ND	ND	ND	ND	ND	ND	ND	ND	ND	chp	ND	ND	ND	ND	ND	hld	hly	hla	ND	lukD	ND	ND	sak	scn	sea	ND	ND	ND
60223-19	Staphylococcus aureus	MSSA_after2013	ST15	ND	aph(3')-IIIa	ND	ND	ND	ND	ND	ND	erm(T)	msr(A)	mph(C)	ND	ND	ND	ND	ND	ND	ND	ND	ND	ND	ND	eta	ND	hld	ND	ND	ND	lukD	ND	ND	ND	scn	ND	ND	ND	ND
60198-17	Staphylococcus aureus	MRSA_after2013	ST5	ND	ND	ND	mecA	ND	ND	ND	ND	ND	msr(A)	mph(C)	ND	ND	ND	ND	ND	ND	ND	chp	ND	ND	ND	ND	ND	hld	hly	hla	ND	lukD	lukF-PV	lukS-PV	sak	scn	ND	ND	tsst-1	ND
60212-09	Staphylococcus aureus	MRSA_before2013	ST125	aac(6')-Ie/aph(2'')-Ia	aph(3')-IIIa	aadD1	mecA	lnu(A)	ND	ND	ND	ND	msr(A)	mph(C)	mupA	ND	ND	ND	gyrA_S84L	parC_S80F	ND	ND	ND	ND	ND	ND	hlb	hld	hly	hla	ND	lukD	ND	ND	ND	ND	ND	ND	ND	ND
60218-18	Staphylococcus aureus	MSSA_after2013	ST398	ND	ND	ND	ND	ND	ND	ND	ND	erm(T)	ND	ND	ND	ND	ND	ND	ND	ND	ND	chp	ND	ND	ND	ND	ND	hld	hly	hla	ND	ND	ND	ND	ND	scn	ND	ND	ND	ND
60221-19	Staphylococcus aureus	MSSA_after2013	ST15	ND	aph(3')-IIIa	ND	ND	ND	ND	ND	ND	ND	msr(A)	mph(C)	ND	ND	ND	ND	ND	ND	ND	chp	ND	ND	ND	eta	ND	hld	hly	hla	hysA	lukD	ND	ND	ND	scn	ND	ND	ND	ND
60144-17	Staphylococcus aureus	MSSA_after2013	ST398	ND	ND	ND	ND	ND	ND	ND	ND	erm(T)	ND	ND	ND	ND	ND	ND	ND	ND	ND	chp	ND	ND	ND	ND	ND	hld	hly	hla	ND	ND	ND	ND	ND	scn	ND	ND	ND	ND
60222-19	Staphylococcus aureus	MSSA_after2013	ST398	ND	ND	ND	ND	ND	ND	ND	ND	erm(T)	ND	ND	ND	ND	ND	ND	ND	ND	ND	chp	ND	ND	ND	ND	ND	hld	hly	hla	ND	ND	ND	ND	ND	scn	ND	ND	ND	ND
60223-12	Staphylococcus aureus	MRSA_before2013	ST8	ND	aph(3')-IIIa	ND	mecA	ND	ND	ND	ND	ND	msr(A)	mph(C)	ND	ND	ND	ND	ND	ND	ND	chp	ND	ND	ND	ND	ND	hld	hly	hla	ND	lukD	lukF-PV	lukS-PV	sak	scn	ND	ND	ND	vWbp
60024-19	Staphylococcus aureus	MRSA_after2013	ST22	ND	ND	ND	mecA	ND	ND	ND	ND	erm(C)	ND	ND	ND	ND	ND	ND	ND	ND	ND	chp	ND	ND	ND	ND	ND	hld	hly	hla	ND	ND	ND	ND	sak	scn	ND	ND	tsst-1	ND
60224-19	Staphylococcus aureus	MSSA_after2013	ST509	ND	ND	ND	ND	ND	ND	ND	ND	erm(A)	ND	ND	ND	ND	ND	ND	ND	ND	ND	chp	ND	ND	ND	ND	ND	hld	hly	hla	ND	ND	ND	ND	sak	scn	ND	ND	ND	ND
60225-19	Staphylococcus aureus	MSSA_after2013	ST15	ND	aph(3')-IIIa	ND	ND	ND	ND	ND	ND	ND	msr(A)	mph(C)	ND	ND	ND	ND	ND	ND	ND	chp	ND	ND	ND	eta	ND	hld	hly	hla	hysA	lukD	ND	ND	ND	scn	ND	ND	ND	ND
60226-19	Staphylococcus aureus	MSSA_after2013	ST398	ND	ND	ND	ND	ND	ND	ND	ND	erm(T)	ND	ND	ND	ND	ND	ND	ND	ND	ND	chp	ND	ND	ND	ND	ND	hld	hly	hla	ND	ND	ND	ND	ND	scn	ND	ND	ND	ND
60227-19	Staphylococcus aureus	MSSA_after2013	ST398	ND	ND	ND	ND	ND	ND	ND	ND	erm(T)	ND	ND	ND	ND	ND	ND	ND	ND	ND	chp	ND	ND	ND	ND	ND	hld	hly	hla	ND	ND	ND	ND	ND	scn	ND	ND	ND	ND
60228-19	Staphylococcus aureus	MSSA_after2013	ST15	ND	aph(3')-IIIa	ND	ND	ND	ND	ND	ND	ND	msr(A)	mph(C)	ND	ND	ND	ND	ND	ND	ND	chp	ND	ND	ND	eta	ND	hld	hly	hla	hysA	lukD	ND	ND	ND	scn	ND	ND	ND	ND
60238-10	Staphylococcus aureus	MSSA_before2013	ST15	ND	ND	ND	ND	ND	ND	ND	ND	erm(C)	ND	ND	ND	ND	ND	ND	ND	ND	ND	chp	ND	ND	ND	ND	ND	hld	hly	hla	hysA	lukD	ND	ND	ND	scn	ND	ND	ND	ND
60240-17	Staphylococcus aureus	MRSA_after2013	ST7458	ND	ND	ND	mecA	ND	ND	ND	ND	erm(C)	ND	ND	ND	ND	ND	ND	gyrA_S84L	parC_S80F	ND	chp	ND	ND	ND	ND	ND	hld	hly	hla	ND	lukD	ND	ND	sak	scn	ND	ND	ND	ND
60246-10	Staphylococcus aureus	MSSA_before2013	ST125	ND	aph(3')-IIIa	ND	ND	ND	ND	ND	ND	ND	msr(A)	mph(C)	ND	ND	ND	ND	gyrA_S84L	parC_S80F	ND	ND	ND	ND	ND	ND	hlb	hld	hly	hla	ND	lukD	ND	ND	ND	ND	ND	ND	ND	ND
60249-10	Staphylococcus aureus	MSSA_before2013	ST125	ND	ND	aadD1	ND	ND	ND	ND	ND	ND	msr(A)	mph(C)	mupA	ND	ND	ND	gyrA_S84L	parC_S80F	ND	chp	ND	ND	ND	ND	ND	hld	hly	hla	ND	lukD	ND	ND	sak	scn	ND	ND	ND	ND
60258-10	Staphylococcus aureus	MRSA_before2013	ST125	ND	ND	aadD1	mecA	ND	ND	ND	ND	erm(C)	ND	ND	ND	ND	ND	ND	gyrA_S84L	parC_E84K/parC_S80F	ND	chp	ND	ND	ND	ND	ND	hld	hly	hla	ND	lukD	ND	ND	sak	scn	ND	ND	ND	ND
60258-19	Staphylococcus aureus	MRSA_after2013	ST125	ND	aph(3')-IIIa	aadD1	mecA	ND	ND	ND	ND	ND	msr(A)	mph(C)	ND	ND	ND	ND	gyrA_S84L	parC_S80F	ND	ND	ND	ND	ND	ND	hlb	hld	hly	hla	ND	lukD	ND	ND	ND	ND	ND	ND	ND	ND
60260-19	Staphylococcus aureus	MRSA_after2013	ST125	ND	aph(3')-IIIa	ND	mecA	ND	ND	ND	ND	ND	msr(A)	mph(C)	ND	ND	ND	ND	gyrA_S84L	parC_S80F	ND	chp	ND	ND	ND	ND	ND	hld	hly	hla	ND	lukD	ND	ND	sak	scn	ND	ND	ND	ND
60265-10	Staphylococcus aureus	MRSA_before2013	ST125	ND	aph(3')-IIIa	aadD1	mecA	ND	ND	ND	ND	ND	msr(A)	mph(C)	ND	ND	ND	ND	gyrA_S84L	parC_S80F	ND	chp	ND	ND	ND	ND	ND	hld	hly	hla	ND	lukD	ND	ND	sak	scn	ND	ND	ND	ND
60265-17	Staphylococcus aureus	MSSA_after2013	ST398	ND	ND	ND	ND	ND	ND	ND	ND	erm(T)	ND	ND	ND	ND	ND	ND	ND	ND	ND	chp	ND	ND	ND	ND	ND	hld	hly	hla	ND	ND	ND	ND	ND	scn	ND	ND	ND	ND
60273-10	Staphylococcus aureus	MRSA_before2013	ST146	ND	aph(3')-IIIa	aadD1	mecA	ND	ND	ND	ND	ND	msr(A)	mph(C)	ND	ND	ND	ND	gyrA_S84L	parC_S80F	ND	chp	ND	ND	ND	ND	ND	hld	hly	hla	ND	lukD	ND	ND	sak	scn	ND	ND	ND	ND
60290-09	Staphylococcus aureus	MRSA_before2013	ST125	ND	aph(3')-IIIa	aadD1	mecA	ND	ND	ND	ND	erm(X)	msr(A)	mph(C)	mupA	ND	cmx	ND	gyrA_S84L	parC_S80F	ND	ND	ND	ND	ND	ND	hlb	hld	hly	hla	ND	lukD	ND	ND	ND	ND	ND	ND	ND	ND
60306-09	Staphylococcus aureus	MRSA_before2013	ST8	ND	ND	ND	mecA	ND	ND	ND	ND	erm(C)	ND	ND	ND	ND	ND	ND	gyrA_S84L	parC_S80Y	ND	ND	ND	ND	ND	ND	ND	hld	hly	hla	ND	lukD	ND	ND	sak	scn	sea	ND	ND	vWbp
60321-09	Staphylococcus aureus	MRSA_before2013	ST125	ND	aph(3')-IIIa	aadD1	mecA	ND	ND	ND	ND	erm(C)	msr(A)	mph(C)	mupA	ND	ND	ND	gyrA_S84L	parC_S80F	ND	ND	ND	ND	ND	ND	hlb	hld	hly	hla	ND	lukD	ND	ND	ND	ND	ND	ND	ND	ND
60323-18	Staphylococcus aureus	MRSA_after2013	ST125	ND	ND	aadD1	mecA	ND	ND	ND	ND	erm(C)	ND	ND	ND	ND	ND	ND	gyrA_S84L	parC_S80F	ND	ND	ND	ND	ND	ND	ND	hld	hly	hla	ND	lukD	ND	ND	sak	scn	ND	ND	ND	ND
60340-17	Staphylococcus aureus	MSSA_after2013	ST30	ND	ND	ND	ND	ND	ND	ND	ND	erm(A)	ND	ND	ND	ND	ND	ND	ND	ND	ND	chp	ND	ND	ND	ND	hlb	hld	hly	hla	ND	ND	ND	ND	sak	scn	sea	ND	ND	ND
60348-19	Staphylococcus aureus	MRSA_after2013	ST125	ND	aph(3')-IIIa	aadD1	mecA	ND	ND	ND	ND	ND	msr(A)	mph(C)	ND	ND	ND	ND	gyrA_S84L	parC_S80F	parE_D432V	chp	ND	ND	ND	ND	ND	hld	hly	hla	ND	lukD	ND	ND	sak	scn	ND	ND	ND	ND
60352-18	Staphylococcus aureus	MRSA_after2013	ST125	ND	aph(3')-IIIa	ND	mecA	ND	ND	ND	ND	erm(C)	msr(A)	mph(C)	mupA	ND	ND	ND	gyrA_S84L	parC_S80F	ND	ND	ND	ND	ND	ND	hlb	hld	hly	hla	ND	lukD	ND	ND	ND	ND	ND	ND	ND	ND
60394-19	Staphylococcus aureus	MRSA_after2013	ST5	ND	ND	ND	mecA	ND	ND	ND	ND	ND	msr(A)	mph(C)	ND	ND	ND	ND	gyrA_S84L	parC_E84V/parC_S80F	ND	chp	ND	ND	ND	ND	ND	hld	hly	hla	ND	lukD	ND	ND	sak	scn	ND	ND	ND	ND
60402-19	Staphylococcus aureus	MRSA_after2013	ST398	ND	ND	aadD1	mecA	ND	ND	ND	ND	erm(T)	ND	ND	ND	ND	ND	fexA	gyrA_S84L	parC_S80F	ND	ND	ND	ND	ND	ND	hlb	hld	hly	hla	ND	ND	ND	ND	ND	ND	ND	ND	ND	ND
60421-10	Staphylococcus aureus	MRSA_before2013	ST8	ND	aph(3')-IIIa	aadD1	mecA	ND	ND	ND	ND	ND	msr(A)	mph(C)	ND	ND	ND	ND	gyrA_S84L	parC_S80F	ND	chp	ND	ND	ND	ND	ND	hld	hly	hla	ND	ND	lukF-PV	lukS-PV	sak	scn	ND	ND	ND	ND
60426-18	Staphylococcus aureus	MSSA_after2013	ST398	ND	ND	ND	ND	ND	ND	ND	ND	erm(T)	ND	ND	ND	ND	ND	ND	ND	ND	ND	chp	ND	ND	ND	ND	ND	hld	hly	hla	ND	ND	ND	ND	ND	scn	ND	ND	ND	ND
60435-19	Staphylococcus aureus	MRSA_after2013	ST125	ND	aph(3')-IIIa	ND	mecA	ND	ND	ND	ND	ND	msr(A)	mph(C)	ND	ND	ND	ND	gyrA_S84L	parC_S80F	ND	ND	ND	ND	ND	ND	hlb	hld	hly	hla	ND	lukD	ND	ND	ND	ND	ND	ND	ND	ND
60103-12	Staphylococcus aureus	MSSA_before2013	ST25	ND	ND	ND	ND	ND	ND	ND	ND	erm(C)	ND	ND	ND	ND	ND	ND	ND	ND	ND	chp	ND	ND	ND	ND	ND	hld	hly	hla	ND	lukD	ND	ND	sak	scn	ND	ND	ND	ND
60466-18	Staphylococcus aureus	MSSA_after2013	ST30	ND	ND	aadD1	ND	lnu(A)	ND	ND	ND	erm(A)	ND	ND	mupA	ND	ND	ND	ND	ND	ND	chp	ND	ND	ND	ND	ND	hld	hly	hla	ND	ND	ND	ND	sak	scn	sea	ND	tsst-1	ND
60474-10	Staphylococcus aureus	MRSA_before2013	ST125	ND	ND	aadD1	mecA	ND	ND	ND	ND	ND	msr(A)	ND	ND	ND	ND	ND	gyrA_S84L	parC_S80F	ND	chp	ND	ND	ND	ND	ND	hld	hly	hla	ND	lukD	ND	ND	sak	scn	ND	ND	ND	ND
60478-10	Staphylococcus aureus	MSSA_before2013	ST30	ND	ND	ND	ND	ND	ND	ND	ND	erm(A)	ND	ND	ND	ND	ND	ND	ND	ND	ND	ND	ND	ND	ND	ND	ND	hld	hly	hla	ND	ND	ND	ND	sak	scn	sea	ND	tsst-1	ND
60480-19	Staphylococcus aureus	MRSA_after2013	ST1	ND	aph(3')-IIIa	ND	mecA	ND	ND	ND	ND	erm(C)	ND	ND	ND	ND	ND	ND	ND	ND	ND	ND	ND	clfB	ND	ND	hlb	hld	hly	hla	hysA	lukD	ND	ND	ND	ND	ND	ND	ND	vWbp
60167-11	Staphylococcus aureus	MRSA_before2013	ST22	ND	ND	ND	mecA	ND	ND	ND	ND	erm(C)	ND	ND	ND	ND	ND	ND	gyrA_S84L	parC_S80F	ND	chp	ND	ND	ND	ND	ND	hld	hly	hla	ND	ND	ND	ND	sak	scn	ND	ND	ND	ND
60512-17	Staphylococcus aureus	MSSA_after2013	ST398	ND	ND	ND	ND	ND	ND	ND	ND	erm(C)/erm(T)	ND	ND	ND	ND	ND	ND	ND	ND	ND	chp	ND	ND	ND	ND	ND	hld	hly	hla	ND	ND	ND	ND	ND	scn	ND	ND	ND	ND
60534-16	Staphylococcus aureus	MSSA_after2013	ST5	ND	ND	aadD1	ND	ND	ND	cfr	ND	erm(C)	ND	ND	ND	ND	ND	ND	gyrA_S84L	parC_S80F	ND	chp	ND	ND	ND	ND	ND	hld	hly	hla	ND	lukD	ND	ND	sak	scn	ND	ND	ND	ND
60536-12	Staphylococcus aureus	MRSA_before2013	ST125	ND	aph(3')-IIIa	ND	mecA	ND	ND	ND	ND	ND	msr(A)	mph(C)	ND	ND	ND	ND	gyrA_S84L	parC_S80F	ND	ND	ND	ND	ND	ND	hlb	hld	hly	hla	ND	lukD	ND	ND	ND	ND	ND	ND	ND	ND
60549-17	Staphylococcus aureus	MSSA_after2013	ST582	ND	ND	aadD1	ND	ND	ND	cfr	ND	erm(C)	ND	ND	ND	ND	ND	ND	ND	ND	ND	chp	clfA	ND	ND	ND	ND	hld	hly	hla	hysA	lukD	ND	ND	ND	scn	ND	ND	ND	ND
60572-19	Staphylococcus aureus	MSSA_after2013	ST30	ND	ND	ND	ND	ND	ND	ND	ND	erm(C)	ND	ND	mupA	ND	ND	ND	ND	ND	ND	chp	ND	ND	ND	ND	ND	hld	hly	hla	ND	ND	ND	ND	sak	scn	sea	ND	ND	ND
60586-12	Staphylococcus aureus	MRSA_before2013	ST125	ND	aph(3')-IIIa	aadD1	mecA	ND	ND	ND	ND	erm(C)	msr(A)	mph(C)	ND	ND	ND	ND	gyrA_S84L	parC_S80F	ND	chp	ND	ND	ND	ND	ND	hld	hly	hla	ND	lukD	ND	ND	sak	scn	ND	ND	ND	ND
60631-11	Staphylococcus aureus	MRSA_before2013	ST87	ND	aph(3')-IIIa	ND	mecA	ND	ND	ND	ND	ND	msr(A)	mph(C)	ND	ND	ND	ND	ND	ND	ND	chp	ND	ND	ND	ND	hlb	hld	hly	hla	ND	ND	ND	ND	sak	scn	ND	ND	ND	ND
60666-12	Staphylococcus aureus	MSSA_before2013	ST109	ND	ND	ND	ND	ND	ND	ND	ND	erm(A)	ND	ND	ND	ND	ND	ND	ND	ND	ND	chp	ND	ND	ND	eta	ND	hld	hly	hla	hysA	ND	ND	ND	sak	scn	ND	ND	ND	ND
60670-12	Staphylococcus aureus	MSSA_before2013	ST30	ND	ND	ND	ND	ND	ND	ND	ND	erm(A)/erm(C)	ND	ND	ND	ND	ND	ND	ND	ND	ND	chp	ND	ND	ND	ND	ND	hld	hly	hla	ND	ND	ND	ND	sak	scn	sea	ND	tsst-1	ND
60684-10	Staphylococcus aureus	MRSA_before2013	ST5	ND	ND	ND	mecA	ND	vga(A)	ND	ND	erm(C)	ND	ND	ND	ND	ND	ND	ND	ND	ND	chp	ND	ND	ND	ND	ND	hld	hly	hla	ND	lukD	ND	ND	sak	scn	ND	ND	ND	ND
60701-10	Staphylococcus aureus	MSSA_before2013	ST5	ND	ND	aadD1	ND	ND	ND	ND	ND	ND	msr(A)	mph(C)	ND	ND	ND	ND	ND	ND	ND	ND	ND	ND	ND	ND	hlb	hld	hly	hla	ND	lukD	ND	ND	ND	ND	ND	ND	ND	ND
60743-11	Staphylococcus aureus	MRSA_before2013	ST125	ND	aph(3')-IIIa	aadD1	mecA	ND	ND	ND	ND	ND	msr(A)	mph(C)	ND	ND	ND	ND	gyrA_S84L	parC_S80F	ND	chp	ND	ND	ND	ND	ND	hld	hly	hla	ND	lukD	ND	ND	sak	scn	ND	ND	ND	ND
60743-16	Staphylococcus aureus	MSSA_after2013	ST109	ND	ND	ND	ND	ND	ND	ND	ND	erm(A)	ND	ND	ND	ND	ND	ND	ND	ND	ND	ND	ND	ND	ND	eta	hlb	hld	hly	hla	hysA	ND	ND	ND	ND	ND	ND	ND	ND	ND
60771-12	Staphylococcus aureus	MRSA_before2013	ST125	ND	ND	aadD1	mecA	ND	ND	ND	ND	ND	msr(A)	mph(C)	ND	ND	ND	ND	gyrA_S84L	parC_S80F	ND	chp	ND	ND	ND	ND	ND	hld	hly	hla	ND	lukD	ND	ND	sak	scn	ND	ND	ND	ND
60776-11	Staphylococcus aureus	MRSA_before2013	ST125	ND	aph(3')-IIIa	aadD1	mecA	ND	ND	ND	ND	ND	msr(A)	mph(C)	ND	ND	ND	ND	gyrA_S84L	parC_S80F	ND	chp	ND	ND	ND	ND	ND	hld	hly	hla	ND	lukD	ND	ND	sak	scn	ND	ND	ND	ND
60840-11	Staphylococcus aureus	MRSA_before2013	ST125	ND	aph(3')-IIIa	aadD1	mecA	ND	ND	ND	ND	ND	msr(A)	mph(C)	ND	ND	ND	ND	gyrA_S84L	parC_S80F	ND	ND	ND	ND	ND	ND	hlb	hld	hly	hla	ND	lukD	ND	ND	ND	ND	ND	ND	ND	ND
60884-11	Staphylococcus aureus	MSSA_before2013	ST5	ND	ND	ND	ND	ND	ND	ND	ND	ND	msr(A)	mph(C)	ND	ND	ND	ND	ND	ND	ND	chp	ND	ND	ND	ND	ND	hld	hly	hla	ND	lukD	ND	ND	sak	scn	ND	ND	tsst-1	ND
60909-10	Staphylococcus aureus	MRSA_before2013	ST8	ND	aph(3')-IIIa	ND	mecA	ND	ND	ND	ND	ND	msr(A)	mph(C)	ND	ND	ND	ND	gyrA_S84L	parC_S80Y	ND	chp	ND	ND	ND	ND	ND	hld	hly	hla	ND	lukD	lukF-PV	lukS-PV	sak	scn	ND	ND	ND	vWbp
61051-09	Staphylococcus aureus	MSSA_before2013	ST133	ND	ND	ND	ND	ND	ND	ND	ND	erm(B)	ND	ND	ND	ND	ND	ND	ND	ND	ND	ND	ND	ND	ND	ND	hlb	hld	hly	hla	ND	lukD	ND	ND	ND	ND	ND	sec	tsst-1	ND
61052-10	Staphylococcus aureus	MRSA_before2013	ST1	ND	aph(3')-IIIa	ND	mecA	ND	ND	ND	ND	erm(C)	ND	ND	ND	ND	ND	ND	ND	ND	ND	ND	ND	clfB	coa	ND	ND	hld	hly	hla	hysA	lukD	ND	ND	sak	scn	ND	ND	ND	vWbp
60463-17	Staphylococcus aureus	MSSA_after2013	ST8	ND	ND	ND	ND	ND	ND	ND	ND	erm(C)	ND	ND	ND	ND	ND	ND	ND	ND	ND	chp	ND	ND	ND	ND	ND	hld	hly	hla	ND	lukD	ND	ND	sak	scn	ND	ND	ND	vWbp
61195-11	Staphylococcus aureus	MSSA_before2013	ST45	ND	ND	ND	ND	ND	ND	ND	ND	erm(A)	ND	ND	ND	ND	ND	ND	ND	ND	ND	chp	ND	ND	ND	ND	ND	hld	hly	hla	ND	ND	ND	ND	sak	scn	ND	ND	ND	ND
61054-09	Staphylococcus aureus	MSSA_before2013	ST30	ND	ND	ND	ND	ND	ND	ND	ND	erm(C)	ND	ND	mupA	ND	ND	ND	gyrA_S84L	parC_S80F	ND	chp	ND	ND	ND	ND	ND	hld	hly	hla	ND	ND	ND	ND	sak	scn	sea	ND	tsst-1	ND
61197-12	Staphylococcus aureus	MRSA_before2013	ST125	ND	ND	ND	mecA	ND	ND	ND	ND	ND	msr(A)	mph(C)	ND	ND	ND	ND	gyrA_S84L	parC_E84K/parC_S80F	ND	chp	ND	ND	ND	ND	ND	hld	hly	hla	ND	lukD	ND	ND	sak	scn	ND	ND	ND	ND
61217-11	Staphylococcus aureus	MRSA_before2013	ST125	ND	ND	aadD1	mecA	ND	ND	ND	ND	erm(C)	ND	ND	ND	ND	ND	ND	gyrA_S84L	parC_S80F	ND	ND	clfA	ND	ND	ND	hlb	hld	hly	hla	ND	lukD	ND	ND	ND	ND	ND	ND	ND	ND
61259-09	Staphylococcus aureus	MSSA_before2013	ST30	ND	ND	ND	ND	ND	ND	ND	ND	erm(A)	ND	ND	ND	ND	ND	ND	ND	ND	ND	chp	ND	ND	ND	ND	ND	hld	hly	hla	ND	ND	ND	ND	sak	scn	sea	ND	tsst-1	ND
61265-10	Staphylococcus aureus	MRSA_before2013	ST125	ND	aph(3')-IIIa	aadD1	mecA	ND	ND	ND	ND	ND	msr(A)	mph(C)	ND	ND	ND	ND	gyrA_S84L	parC_S80F	ND	chp	ND	ND	ND	ND	ND	hld	hly	hla	ND	lukD	ND	ND	sak	scn	ND	ND	ND	ND
61286-12	Staphylococcus aureus	MRSA_before2013	ST8	ND	ND	ND	mecA	ND	ND	ND	ND	erm(C)	ND	ND	ND	ND	ND	ND	ND	ND	ND	chp	ND	ND	ND	ND	ND	hld	hly	hla	ND	lukD	lukF-PV	lukS-PV	sak	scn	ND	ND	ND	vWbp
61288-11	Staphylococcus aureus	MRSA_before2013	ST125	ND	aph(3')-IIIa	aadD1	mecA	ND	ND	ND	ND	ND	msr(A)	mph(C)	ND	ND	ND	ND	gyrA_S84L	parC_S80F	ND	ND	ND	ND	ND	ND	hlb	hld	hly	hla	ND	lukD	ND	ND	ND	ND	ND	ND	ND	ND
61294-11	Staphylococcus aureus	MRSA_before2013	ST125	ND	aph(3')-IIIa	aadD1	mecA	ND	ND	ND	ND	ND	msr(A)	mph(C)	ND	ND	ND	ND	gyrA_S84L	parC_S80F	ND	chp	ND	ND	ND	ND	ND	hld	hly	hla	ND	lukD	ND	ND	sak	scn	ND	ND	ND	ND
61358-12	Staphylococcus aureus	MSSA_before2013	ST146	ND	ND	ND	ND	ND	ND	ND	ND	erm(C)	ND	ND	ND	ND	ND	ND	ND	ND	ND	ND	ND	ND	ND	ND	ND	hld	hly	hla	ND	lukD	ND	ND	sak	scn	ND	ND	ND	ND
61411-11	Staphylococcus aureus	MRSA_before2013	ST125	aac(6')-Ie/aph(2'')-Ia	aph(3')-IIIa	aadD1	mecA	lnu(A)	ND	ND	ND	ND	msr(A)	mph(C)	mupA	ND	ND	ND	gyrA_S84L	parC_S80F	ND	ND	ND	ND	ND	ND	hlb	hld	hly	hla	ND	lukD	ND	ND	ND	ND	ND	ND	ND	ND
61478-11	Staphylococcus aureus	MRSA_before2013	ST125	ND	aph(3')-IIIa	ND	mecA	ND	ND	ND	ND	ND	msr(A)	mph(C)	ND	ND	ND	ND	gyrA_S84L	parC_S80F	ND	chp	ND	ND	ND	ND	ND	hld	hly	hla	ND	lukD	ND	ND	sak	scn	ND	ND	ND	ND
61479-10	Staphylococcus aureus	MRSA_before2013	ST125	ND	aph(3')-IIIa	aadD1	mecA	ND	ND	ND	ND	erm(C)	msr(A)	mph(C)	ND	ND	ND	ND	gyrA_S84L	parC_S80F	parE_D432V	ND	ND	ND	ND	ND	ND	hld	hly	hla	ND	ND	ND	ND	sak	scn	ND	ND	ND	ND
61506-12	Staphylococcus aureus	MSSA_before2013	ST398	ND	ND	ND	ND	ND	ND	ND	ND	erm(T)	ND	ND	ND	ND	ND	ND	ND	ND	ND	chp	ND	ND	ND	ND	ND	hld	hly	hla	ND	ND	ND	ND	ND	scn	ND	ND	ND	ND
61714-09	Staphylococcus aureus	MSSA_before2013	ST34	ND	ND	ND	ND	ND	ND	ND	ND	erm(C)	ND	ND	ND	ND	ND	ND	ND	ND	ND	chp	ND	ND	ND	ND	ND	hld	hly	hla	ND	ND	ND	ND	sak	scn	ND	ND	tsst-1	ND
61715-09	Staphylococcus aureus	MSSA_before2013	ST5	ND	ND	ND	ND	ND	ND	ND	ND	erm(C)	ND	ND	ND	catA	ND	ND	ND	ND	ND	chp	ND	ND	ND	ND	ND	hld	hly	hla	ND	lukD	ND	ND	sak	scn	ND	ND	ND	ND
61755-11	Staphylococcus aureus	MRSA_before2013	ST225	ND	ND	aadD1	mecA/mecI/mecR1	ND	ND	ND	ND	erm(A)	ND	ND	ND	ND	ND	ND	gyrA_S84L	parC_S80F	ND	chp	ND	ND	ND	ND	ND	hld	hly	hla	ND	lukD	ND	ND	sak	scn	ND	ND	ND	ND
61800-10	Staphylococcus aureus	MRSA_before2013	ST5	ND	ND	ND	mecA	ND	ND	ND	ND	erm(C)	ND	ND	ND	ND	ND	ND	gyrA_S84L	parC_S80F	ND	chp	ND	ND	ND	ND	ND	hld	hly	hla	ND	lukD	ND	ND	sak	scn	ND	ND	ND	ND
61819-10	Staphylococcus aureus	MRSA_before2013	ST8	ND	aph(3')-IIIa	aadD1	mecA	ND	ND	ND	ND	ND	msr(A)	mph(C)	mupA	ND	ND	ND	gyrA_S84L	parC_S80Y	ND	chp	ND	ND	ND	ND	ND	hld	hly	hla	ND	lukD	lukF-PV	lukS-PV	sak	scn	ND	ND	ND	vWbp
61825-10	Staphylococcus aureus	MRSA_before2013	ST247	aac(6')-Ie/aph(2'')-Ia	ND	ND	mecA	ND	ND	ND	ND	erm(A)	ND	ND	ND	ND	ND	ND	gyrA_S84L	parC_S80F	ND	chp	ND	ND	ND	ND	ND	hld	hly	hla	ND	lukD	ND	ND	sak	scn	sea	ND	ND	vWbp
60191-19	Staphylococcus aureus	MRSA_after2013	ST398	ND	ND	aadD1	mecA	lnu(B)	ND	ND	Isa(E)	ND	msr(A)	mph(C)	ND	ND	ND	ND	gyrA_S84L	parC_S80Y	ND	ND	ND	ND	ND	ND	hlb	hld	hly	hla	ND	ND	ND	ND	ND	ND	ND	ND	ND	ND
61925-10	Staphylococcus aureus	MRSA_before2013	ST125	ND	aph(3')-IIIa	aadD1	mecA	ND	ND	ND	ND	erm(C)	msr(A)	mph(C)	ND	ND	ND	ND	gyrA_G106D/gyrA_S84L	parC_S80F	ND	chp	ND	ND	ND	ND	ND	hld	hly	hla	ND	lukD	ND	ND	sak	scn	ND	ND	ND	ND
60195-12	Staphylococcus aureus	MSSA_before2013	ST26	ND	ND	ND	ND	ND	ND	ND	ND	erm(C)	ND	ND	ND	ND	ND	ND	ND	parC_E84G	ND	ND	ND	ND	ND	ND	hlb	hld	hly	hla	ND	lukD	ND	ND	ND	ND	ND	ND	ND	ND
61987-09	Staphylococcus aureus	MSSA_before2013	ST125	ND	aph(3')-IIIa	ND	ND	ND	ND	ND	ND	ND	msr(A)	mph(C)	ND	ND	ND	ND	gyrA_S84L	parC_S80F	ND	chp	ND	ND	ND	ND	ND	hld	hly	hla	ND	lukD	ND	ND	sak	scn	ND	ND	ND	ND
61987-10	Staphylococcus aureus	MSSA_before2013	ST34	ND	ND	ND	ND	ND	ND	ND	ND	erm(C)	ND	ND	ND	ND	ND	ND	ND	ND	ND	chp	ND	ND	ND	ND	ND	hld	hly	hla	ND	ND	ND	ND	sak	scn	sea	ND	tsst-1	ND
61996-10	Staphylococcus aureus	MSSA_before2013	ST5	ND	ND	ND	ND	ND	ND	ND	ND	erm(A)	ND	ND	ND	ND	ND	ND	ND	parC_S80F	ND	chp	ND	ND	ND	ND	ND	hld	hly	hla	ND	lukD	ND	ND	sak	scn	ND	ND	ND	ND
62022-10	Staphylococcus aureus	MSSA_before2013	ST395	ND	ND	ND	ND	ND	ND	ND	ND	erm(A)	ND	ND	ND	ND	ND	ND	ND	ND	ND	chp	ND	ND	ND	ND	ND	hld	hly	hla	ND	lukD	ND	ND	sak	scn	sea	sec	tsst-1	vWbp
62032-10	Staphylococcus aureus	MSSA_before2013	ST1	ND	ND	ND	ND	lnu(A)	ND	ND	ND	erm(A)	ND	ND	ND	ND	ND	ND	gyrA_S84L	parC_S80F	ND	ND	clfA	ND	coa	ND	hlb	hld	hly	hla	hysA	lukD	ND	ND	ND	ND	ND	ND	ND	vWbp
62056-10	Staphylococcus aureus	MRSA_before2013	ST125	ND	aph(3')-IIIa	aadD1	mecA	ND	ND	ND	ND	ND	msr(A)	mph(C)	ND	ND	ND	ND	gyrA_S84L	parC_S80F	ND	chp	ND	ND	ND	ND	ND	hld	hly	hla	ND	lukD	ND	ND	sak	scn	ND	ND	ND	ND
62130-10	Staphylococcus aureus	MRSA_before2013	ST72	ND	aph(3')-IIIa	ND	mecA	ND	ND	ND	ND	ND	msr(A)	mph(C)	ND	ND	ND	ND	ND	ND	ND	ND	clfA	ND	ND	ND	hlb	hld	hly	hla	hysA	lukD	ND	ND	ND	ND	ND	sec	ND	ND
62189-09	Staphylococcus aureus	MSSA_before2013	ST30	ND	ND	ND	ND	ND	ND	ND	ND	erm(A)	ND	ND	ND	ND	ND	ND	ND	ND	ND	ND	ND	ND	ND	ND	hlb	hld	hly	hla	ND	ND	ND	ND	ND	ND	ND	ND	tsst-1	ND
*New STs were submitted to PubMLST and are pending to be assigned
SLV = Sigle locus variant
ND = not detected
